# Supplementary material for: Addition of αGal HyperAcute™ technology to recombinant avian influenza vaccines induces strong low-dose antibody responses
Source: PLoS One. 2017 Aug 7;12(8):e0182683. doi: 10.1371/journal.pone.0182683 (PMC5546595; doi:10.1371/journal.pone.0182683)
Supplement: S3 File — This spreadsheet contains the raw data for Figs 5, 6, 7, 8, 9, 10 and 12 as a separate tab in the file. (XLSX) [file pone.0182683.s003.xlsx]

## Sheet: Figure 5
Raw Data File
Figure 5A
Gal(+) rH5	rH5	rH5 + sp11	rH5 + CAL-a11	Saline
0.255	0.062	0.059	0.172	0.059
0.284	0.063	0.057	0.125	0.058
0.11	0.068	0.06	0.066	0.056
0.074	0.062	0.056	0.318	0.056
0.072	0.06	0.061	0.077	0.06
0.077	0.061	0.058	0.091	0.062
0.069	0.095	0.066	0.123	0.063
	0.061	0.062	0.121	0.059
	0.06	0.066	0.093
	0.07	0.06	0.102
	0.057	0.069	0.187
	0.06	0.064	0.196
Figure 5B
Gal(+) rH5	rH5	rH5 + sp11	rH5 + CAL-a11	Saline
800	50	50	400	50
800	50	50	200	50
200	50	50	50	50
50	50	50	800	50
50	50	50	50	50
50	50	50	100	50
50	100	50	200	50
	50	50	200	50
	50	50	100
	50	50	200
	50	50	400
	50	50	400
Figure 5C
Gal(+) rH5	rH5	rH5 + sp11	rH5 + CAL-a11	Saline
0	0	0	0	0
40	0	0	0	0
0	0	0	0	0
0	0	0	0	0
0	0	0	0	0
20	0	0	0	0
0	0	0	0	0
0	0	0	0	0
	0	0	0
	0	0	0
	0	0	0
	0	0	0

## Sheet: Figure 6
Raw Data File
Figure 6A
Saline	rH5 (100 ng)	Gal(+) rH5 (100 ng)	NA(+) rH5 (100 ng)	NA(+) Gal(+) rH5 (100 ng)	rH5 (250 ng)	Gal(+) rH5 (250 ng)	NA(+) rH5 (250 ng)	NA(+) Gal(+) rH5 (250 ng)
0.092	0.137	0.235	0.075	0.437	0.078	0.477	0.061	0.478
0.099	0.163	0.279	0.121	0.262	0.204	0.284	0.082	0.599
0.086	0.134	0.567	0.096	0.148	0.16	0.644	0.069	0.529
0.097	0.068	0.377	0.107	0.123	0.097	0.544	0.06	0.188
0.076	0.085	0.168	0.063	0.075	0.157	0.154	0.086	0.404
0.066	0.076	0.212	0.083	0.18	0.102	0.077	0.091	0.872
0.069	0.082	0.384	0.071	0.284	0.168	0.249	0.063	0.554
0.073	0.068	0.173	0.108	0.278	0.085	0.538	0.133	0.679
	0.083	0.364	0.067	0.064	0.121	0.299
	0.071	0.154	0.127	0.348	0.118	0.6
	0.133	0.162	0.097	0.405	0.098	0.084
	0.073	0.172	0.085	0.553		0.284
Figure 6B
Saline	rH5 (100 ng)	Gal(+) rH5 (100 ng)	NA(+) rH5 (100 ng)	NA(+) Gal(+) rH5 (100 ng)	rH5 (250 ng)	Gal(+) rH5 (250 ng)	NA(+) rH5 (250 ng)	NA(+) Gal(+) rH5 (250 ng)
50	200	800	50	1600	50	1600	50	3200
100	400	800	200	800	800	800	50	6400
100	200	3200	100	400	400	3200	50	3200
100	50	1600	100	100	100	3200	50	400
50	50	400	50	50	400	400	50	3200
50	50	800	50	400	100	50	50	12800
50	50	1600	50	800	400	800	50	3200
50	50	800	100	1600	50	3200	200	6400
	50	1600	50	50	200	800
	50	400	200	1600	100	3200
	200	400	100	1600	100	50
	50	400	50	3200		1600
Figure 6C
rH5 (100 ng)	Gal(+) rH5 (100 ng)	NA(+) rH5 (100 ng)	NA(+) Gal(+) rH5 (100 ng)	rH5 (250 ng)	Gal(+) rH5 (250 ng)	NA(+) rH5 (250 ng)	NA(+) Gal(+) rH5 (250 ng)	Saline
0	10	0	0	0	0	0	80	0
0	10	0	0	0	120	0	160	0
0	20	0	40	0	40	0	160	0
0	0	0	10	0	40	0	40	0
0	0	0	0	0	0	0	40	0
0	0	0	10	0	0	0	80	0
0	20	0	40	0	30	0	80	0
0	0	0	80	0	80	0	80	0
0	0	0	0	0	40
0	10	0	40	0	80
0	0	0	40	0	0
0	0	0	160		30

## Sheet: Figure 7
Raw Data File
Figure 7A
Gal(+) NA(+) rH7 (100 ng)	Gal(+) NA(+) rH7 (50 ng)	Gal(+) NA(+) rH7 (25 ng)	Gal(+) NA(+) rH7 (12.5 ng)	rH7 (500 ng)	rH7 (1000 ng)	NA(+) rH7 (500 ng)	NA(+) rH7 (1000 ng)	Saline
0.274	0.114	0.093	0.065	0.099	0.573	0.065	0.06	0.063
0.416	0.085	0.331	0.061	0.069	0.124	0.07	0.063	0.069
0.409	0.168	0.1	0.063	0.069	0.062	0.057	0.062	0.059
0.124	0.147	0.071	0.058	0.062	0.239	0.057	0.074	0.081
0.793	0.499	0.067	0.061	0.062	0.088	0.06	0.241	0.066
0.299	0.214	0.067	0.061	0.066	0.275	0.058	0.089	0.068
0.652	0.129	0.105	0.066	0.072	0.341	0.062	0.122	0.065
0.711	0.246	0.075	0.087	0.07	0.087	0.058	0.28	0.069
0.531	0.105	0.294	0.092	0.058	0.302	0.067	0.075	0.073
0.11	0.07	0.082	0.059	0.066	0.077	0.081	0.07	0.066
0.194	0.072	0.06		0.062	0.927	0.064	0.08	0.059
	0.404			0.057		0.064	0.066
							0.064
							0.089
Figure 7B
Gal(+) rH5	rH5	rH5 + sp11	rH5 + CAL-a11	Saline
0.255	0.062	0.059	0.172	0.059
0.284	0.063	0.057	0.125	0.058
0.11	0.068	0.06	0.066	0.056
0.074	0.062	0.056	0.318	0.056
0.072	0.06	0.061	0.077	0.06
0.077	0.061	0.058	0.091	0.062
0.069	0.095	0.066	0.123	0.063
	0.061	0.062	0.121	0.059
	0.06	0.066	0.093
	0.07	0.06	0.102
	0.057	0.069	0.187
	0.06	0.064	0.196

## Sheet: Figure 8
Raw Data File
Figure 8A
NA(+) H7	NA(+) Gal(+) H7	NA(+) H7 -sp11	NA(+) H7-aN11	NA(+) H7	NA(+) Gal(+) H7	NA(+) H7 -sp11	NA(+) H7-aN11	saline
0.06	0.07	0.056	0.063	1.303	1.062	0.915	1.26	1.01
0.06	0.057	0.065	0.064	0.778	1.781	1.483	1.271	0.998
0.06	0.061	0.06	0.061	0.92	1.26	0.986	0.334	0.872
0.059	0.055	0.051	0.066	0.299	1.332	1.303	0.3	0.474
0.061	0.061	0.053	0.069	1.131	0.446	0.251	0.52	0.079
0.058	0.058	0.059	0.058	1.397	0.451	0.641	0.845	1.489
0.053	0.07	0.056	0.053	1.624	0.142	0.667	1.408	0.856
0.052	0.052	0.07	0.055	1.436	0.702	0.81	0.538	0.911
0.053	0.059	0.072	0.053	0.257	0.798	1.083	1.374	0.619
0.056	0.056	0.07	0.062	0.327	1.096	1.276	1.44	0.224
0.067	0.092	0.062	0.058	0.248	0.624	0.316	0.735	1.597
0.062			0.052	0.965	0.79		1.095
Figure 8B
NA(+) H7	NA(+) Gal(+) H7	NA(+) H7 -sp11	NA(+) H7-aN11	NA(+) H7	NA(+) Gal(+) H7	NA(+) H7 -sp11	NA(+) H7-aN11	saline
0.059	0.067	0.054	0.062	0.074	0.162	0.116	0.39	0.09
0.058	0.061	0.06	0.169	0.074	0.915	0.125	0.429	0.081
0.063	0.062	0.056	0.061	0.155	0.569	0.06	0.072	0.098
0.061	0.061	0.07	0.064	0.061	0.803	0.091	0.097	0.074
0.063	0.055	0.057	0.053	0.113	0.299	0.073	0.132	0.094
0.064	0.057	0.069	0.074	0.114	0.359	0.136	0.482	0.083
0.058	0.056	0.055	0.062	0.087	0.464	0.144	0.134	0.098
0.077	0.065	0.061	0.058	0.198	0.274	0.077	0.112	0.071
0.062	0.053	0.069	0.054	0.089	0.433	0.068	0.168	0.058
0.055	0.087	0.075	0.057	0.094	0.433	0.108	0.474
0.055		0.079	0.078	0.07	0.238	0.066	0.227
0.061		0.063		0.165	0.575		0.359
Figure 8C
NA(+) H7	NA(+) Gal(+) H7	NA(+) H7 -sp11	NA(+) H7-aN11	Saline
100	200	100	1600	100
100	12800	100	1600	100
100	3200	100	100	100
100	12800	100	100	100
100	800	100	400	100
100	3200	100	3200	100
100	3200	100	200	100
100	1600	100	200	100
100	3200	100	100	100
100	1600	100	3200	100
100	800	100	800	100
100	6400		1600
Figure 8D
NA(+) H7	NA(+) Gal(+) H7	NA(+) H7 -sp11	NA(+) H7-aN11	Saline
10	20	0	40	0
10	80	0	0	0
10	60	10	80	10
0	160	0	20	10
0	40	20	20	0
0	360	10	340	0
10	360	10	20	0
0	340	0	15	0
10	640	10	30
10	640		360	0
10	40	20	40	5
0	640	0	360	15

## Sheet: Figure 9
Raw Data File
Figure 9A
H7N9 VLP (100 ng)	Gal(+) H7N9 VLP (100 ng)	H7N9 VLP + CAL-a11 (100 ng)	H7N9 VLP + CAL-aN11 (100 ng)	H7N9 VLP + sp11 (100 ng)	H7N9 VLP (500 ng)	Gal(+) H7N9 VLP (50 ng)	H7N9 VLP + CAL-aN11 (50 ng)	Saline
0.062	0.101	0.463	0.304	0.119	0.066	0.146	0.386	0.101
0.102	0.219	0.279	0.324	0.088	0.112	0.094	0.127	0.078
0.131	0.168	0.42	0.288	0.113	0.083	0.083	0.311	0.082
0.073	0.191	0.189	0.252	0.099	0.11	0.062	0.093	0.069
0.12	0.126	0.139	0.345	0.244	0.258	0.191	0.243	0.063
0.14	0.285	0.172	0.792	0.667	0.06	0.166	0.113	0.07
0.092	0.171	0.404	0.531	0.106	0.128	0.257	0.197	0.073
0.083	0.152	0.359	0.338	0.145	0.068	0.125	0.364	0.085
0.272	0.193	0.379	0.24	0.121	0.138	0.106	0.301	0.084
0.231	0.204	0.485	0.245	0.106	0.144	0.085	0.519	0.103
0.173	0.161	0.36	0.14	0.082	0.152	0.132	0.62	0.09
0.112	0.195	0.381	0.553	0.186		0.195
Figure 9B
H7N9 VLP (100 ng)	Gal(+) H7N9 VLP (100 ng)	H7N9 VLP + CAL-aN11 (100 ng)	H7N9 VLP (500 ng)	Gal(+) H7N9 VLP (50 ng)	H7N9 VLP + CAL-aN11 (50 ng)	Saline
50	100	1600	50	400	3200	50
50	800	1600	200	100	200	50
200	400	1600	50	50	1600	50
50	400	1600	100	50	100	50
50	200	1600	1600	400	800	50
50	1600	6400	50	400	100	50
50	400	3200	200	800	400	50
50	800	3200	50	200	1600	50
1600	400	1600	200	100	1600	50
1600	800	800	200	50	3200	100
400	400	400	400	200	6400	50
200	400	3200		400		50
Figure 9C
Saline	H7N9 VLP (100 ng)	Gal(+) H7N9 VLP (100 ng)	H7N9 VLP + CAL-aN11 (100 ng)	H7N9 VLP (500 ng)	Gal(+) H7N9 VLP (50 ng)	H7N9 VLP + CAL-aN11 (50 ng)
0	5	20	360	0	30	40
0	0	60	360	0	20	40
0	50	10	640	0	15	80
20	20	30	40	30	10	20
	30	10	80	30	20	40
10	0	40	480	10	30	30
0	0	0	0	10	40	20
20	10	0	40	20	20	40
20	20	40	120	0	30
20	30	20	120		20	40
0	30	60	30	20	10	80
120	20	50	400	80	40	120

## Sheet: Figure 10
Raw Data File
Figure 10A
rH7	Gal(+) rH7	NA(+) rH7	a-Gal H7 GCN-H + NA (100 ng)	NA(+) Gal(+) rH7	H7-GCN-H (500 ng)	H7-GCN-H + NA (500 ng)	Saline
0.097	0.155	0.104	0.53	0.228	0.116	0.08	0.088
0.07	0.092	0.239	0.525	0.518	0.178	0.085	0.091
0.099	0.234	0.116	0.447	0.297	0.144	0.088	0.081
0.089	0.398	0.103	0.659	0.487	0.159	0.075	0.066
0.095	0.275	0.069	0.118	0.322	0.072	0.099	0.07
0.086	0.134	0.068	0.161	0.202	0.111	0.089	0.087
0.075	0.116	0.07	0.562	0.403	0.173	0.095	0.055
0.236	0.342	0.092	0.244	0.358	0.11	0.07	0.067
0.135	0.139	0.116	0.305	0.484	0.066	0.072	0.072
0.078	0.083	0.065	0.37	0.456	0.126	0.064	0.093
0.095	0.116	0.067	0.555	0.592	0.084	0.127	0.068
0.112		0.053	0.089		0.108		0.094
Figure 10B
Saline	trHA5 (100 ng)	a-Gal trHA5 (100 ng)	trHA5 + NA (100 ng)	a-Gal trHA5 + NA (100 ng)	rH5	Gal(+) rH5	NA(+) rH5	NA(+) Gal(+) rH5
0.092	0.137	0.235	0.075	0.437	0.078	0.477	0.061	0.478
0.099	0.163	0.279	0.121	0.262	0.204	0.284	0.082	0.599
0.086	0.134	0.567	0.096	0.148	0.16	0.644	0.069	0.529
0.097	0.068	0.377	0.107	0.123	0.097	0.544	0.06	0.188
0.076	0.085	0.168	0.063	0.075	0.157	0.154	0.086	0.404
0.066	0.076	0.212	0.083	0.18	0.102	0.077	0.091	0.872
0.069	0.082	0.384	0.071	0.284	0.168	0.249	0.063	0.554
0.073	0.068	0.173	0.108	0.278	0.085	0.538	0.133	0.679
	0.083	0.364	0.067	0.064	0.121	0.299
	0.071	0.154	0.127	0.348	0.118	0.6
	0.133	0.162	0.097	0.405	0.098	0.084
	0.073	0.172	0.085	0.553		0.284

## Sheet: Figure 12
Raw Data File
Figure 12A
H7	Gal(+) H7	H7 + AddaVax (MF59)	H7 + TiterMax Gold	H7 + Adjuplex	H7 + SAS	H7 + IFA	H7 + CPG	saline
0.051	1.217	0.188	0.052	0.053	0.424	0.172	0.052	0.051
0.052	0.674	0.116	0.049	0.06	1.021	0.403	0.05	0.053
0.051	0.051	0.121	0.206	0.069	0.846	0.049	0.048	0.053
0.049	0.053	0.352	0.055	0.055	0.317	0.474	0.049	0.049
0.05	0.411	0.135	0.058	0.115	0.542	0.425	0.067	0.099
0.05	0.415	0.106	0.049	0.059	1.329	1.118	0.05	0.051
0.048	1.097	0.227	0.061	0.074	0.193	0.569	0.05	0.058
0.049	1.123	0.452	0.052	0.06	0.058	0.067	0.05	0.049
0.05	0.084	0.877	0.063	0.077	0.217	0.193	0.05	0.051
0.048	0.247	0.133	0.134	0.051	0.655	0.638	0.046	0.05
0.05	0.879	0.062	0.052	0.094		0.144	0.056
0.053		0.06	0.052	0.167			0.051
Figure 12B
H7	aGal(+) H7	H7 + AddaVax (MF59)	H7 + TiterMax Gold	H7 + Adjuplex	H7 + SAS	H7 + IFA	H7 + CPG	saline
100	51200	400	100	100	3200	800	100	100
100	6400	400	100	100	12800	3200	100	100
100	100	400	800	100	6400	100	100	100
100	200	1600	100	100	1600	3200	100	100
100	3200	400	100	400	3200	3200	200	100
100	3200	400	200	100	51200	51200	100	100
100	25600	1600	100	200	800	6400	100	100
100	25600	6400	100	100	100	200	100	100
100	100	12800	100	100	800	800	100	100
100	1600	400	400	100	3200	6400	100	100
100	12800	100	100	200		800	100
100		100	100	800			100
Figure 12C
H7	aGal(+) H7	H7 + AddaVax (MF59)	H7 + TiterMax Gold	H7 + Adjuplex (excluded)	H7 + SAS	H7 + IFA	H7 + CPG	saline
10	240	20	10		40	15	2.5	10
20	80	10	5		240	30	0	5
5	20	10	10		100	0	5	10
10	15	0	10		20	30	0	5
5	30	40	0		40	30	10	30
2.5	30	40	0		200	320	5	20
5	240	20	2.5		15	40	15	2.5
0	240	80	0		10	5	10	15
0	10	200	30		30	15	5	5
5	40	10	20		180	200	10	15
5	80	5	15			5	10	0
15		5	10				5
